# Supplementary material for: TRPA1 Influences Staphylococcus aureus Skin Infection in Mice and Associates with HIF-1a and MAPK Pathway Modulation
Source: Int J Mol Sci. 2024 Sep 14;25(18):9933. doi: 10.3390/ijms25189933 (PMC11432213; doi:10.3390/ijms25189933)
Supplement: Supplementary file 1 [file ijms-25-09933-s001.zip]

Archive with 1 entries (1 files):
- ijms-3163627-supplementary.pdf
